# Supplementary material for: Global burden of type 2 diabetes mellitus from 1990 to 2021, with projections of prevalence to 2044: a systematic analysis across SDI levels for the global burden of disease study 2021
Source: Front Endocrinol (Lausanne). 2024 Nov 8;15:1501690. doi: 10.3389/fendo.2024.1501690 (PMC11581865; doi:10.3389/fendo.2024.1501690)
Supplement: Supplementary Material 1 — More information on the validity and reliability of the GBD 2021 dataset is provided. [file DataSheet1.csv]

measure	location	sex	cause	rei	joinpoint	AAPC.Index	Start.Obs	End.Obs	AAPC	AAPC_LCI	AAPC_UCI	Significant_indicator	Test.Statistic	P.Value	AAPC_95CI	age
DALYs (Disability-Adjusted Life Years)	Global	Both	Diabetes mellitus type 2	High body-mass index	5	Full Range	1990	2021	1.5993	1.5156	1.6832	Yes	37.7013	0	1.6 (1.52 to 1.68)	Age-standardized
DALYs (Disability-Adjusted Life Years)	Global	Female	Diabetes mellitus type 2	High body-mass index	5	Full Range	1990	2021	1.4579	1.3573	1.5585	Yes	28.598	0	1.46 (1.36 to 1.56)	Age-standardized
DALYs (Disability-Adjusted Life Years)	Global	Male	Diabetes mellitus type 2	High body-mass index	4	Full Range	1990	2021	1.8388	1.7723	1.9054	Yes	54.652	0	1.84 (1.77 to 1.91)	Age-standardized
DALYs (Disability-Adjusted Life Years)	High SDI	Both	Diabetes mellitus type 2	High body-mass index	5	Full Range	1990	2021	1.053	0.8761	1.2302	Yes	11.7184	0	1.05 (0.88 to 1.23)	Age-standardized
DALYs (Disability-Adjusted Life Years)	High SDI	Female	Diabetes mellitus type 2	High body-mass index	5	Full Range	1990	2021	0.6765	0.4607	0.8928	Yes	6.1582	0	0.68 (0.46 to 0.89)	Age-standardized
DALYs (Disability-Adjusted Life Years)	High SDI	Male	Diabetes mellitus type 2	High body-mass index	4	Full Range	1990	2021	1.4516	1.2942	1.6092	Yes	18.1973	0	1.45 (1.29 to 1.61)	Age-standardized
DALYs (Disability-Adjusted Life Years)	High-middle SDI	Both	Diabetes mellitus type 2	High body-mass index	5	Full Range	1990	2021	1.346	1.231	1.4611	Yes	23.0822	0	1.35 (1.23 to 1.46)	Age-standardized
DALYs (Disability-Adjusted Life Years)	High-middle SDI	Female	Diabetes mellitus type 2	High body-mass index	4	Full Range	1990	2021	1.3289	1.2387	1.4191	Yes	29.0743	0	1.33 (1.24 to 1.42)	Age-standardized
DALYs (Disability-Adjusted Life Years)	High-middle SDI	Male	Diabetes mellitus type 2	High body-mass index	5	Full Range	1990	2021	1.4317	1.3088	1.5548	Yes	22.9751	0	1.43 (1.31 to 1.55)	Age-standardized
DALYs (Disability-Adjusted Life Years)	Low SDI	Both	Diabetes mellitus type 2	High body-mass index	4	Full Range	1990	2021	1.8021	1.6994	1.9049	Yes	34.6908	0	1.8 (1.7 to 1.9)	Age-standardized
DALYs (Disability-Adjusted Life Years)	Low SDI	Female	Diabetes mellitus type 2	High body-mass index	3	Full Range	1990	2021	1.6904	1.573	1.8079	Yes	28.4439	0	1.69 (1.57 to 1.81)	Age-standardized
DALYs (Disability-Adjusted Life Years)	Low SDI	Male	Diabetes mellitus type 2	High body-mass index	3	Full Range	1990	2021	1.9335	1.8749	1.9921	Yes	65.2986	0	1.93 (1.87 to 1.99)	Age-standardized
DALYs (Disability-Adjusted Life Years)	Low-middle SDI	Both	Diabetes mellitus type 2	High body-mass index	4	Full Range	1990	2021	2.7167	2.5713	2.8623	Yes	37.0927	0	2.72 (2.57 to 2.86)	Age-standardized
DALYs (Disability-Adjusted Life Years)	Low-middle SDI	Female	Diabetes mellitus type 2	High body-mass index	5	Full Range	1990	2021	2.4818	2.2838	2.6802	Yes	24.8442	0	2.48 (2.28 to 2.68)	Age-standardized
DALYs (Disability-Adjusted Life Years)	Low-middle SDI	Male	Diabetes mellitus type 2	High body-mass index	4	Full Range	1990	2021	2.9804	2.8418	3.1192	Yes	42.7435	0	2.98 (2.84 to 3.12)	Age-standardized
DALYs (Disability-Adjusted Life Years)	Middle SDI	Both	Diabetes mellitus type 2	High body-mass index	4	Full Range	1990	2021	1.8278	1.679	1.9768	Yes	24.2779	0	1.83 (1.68 to 1.98)	Age-standardized
DALYs (Disability-Adjusted Life Years)	Middle SDI	Female	Diabetes mellitus type 2	High body-mass index	4	Full Range	1990	2021	1.6694	1.5358	1.8032	Yes	24.6709	0	1.67 (1.54 to 1.8)	Age-standardized
DALYs (Disability-Adjusted Life Years)	Middle SDI	Male	Diabetes mellitus type 2	High body-mass index	4	Full Range	1990	2021	2.1072	1.9165	2.2982	Yes	21.8659	0	2.11 (1.92 to 2.3)	Age-standardized
Deaths	Global	Both	Diabetes mellitus type 2	High body-mass index	5	Full Range	1990	2021	0.9152	0.7352	1.0955	Yes	10.0019	0	0.92 (0.74 to 1.1)	Age-standardized
Deaths	Global	Female	Diabetes mellitus type 2	High body-mass index	5	Full Range	1990	2021	0.7661	0.5706	0.962	Yes	7.7019	0	0.77 (0.57 to 0.96)	Age-standardized
Deaths	Global	Male	Diabetes mellitus type 2	High body-mass index	5	Full Range	1990	2021	1.1924	1.0666	1.3183	Yes	18.678	0	1.19 (1.07 to 1.32)	Age-standardized
Deaths	High SDI	Both	Diabetes mellitus type 2	High body-mass index	5	Full Range	1990	2021	-0.7461	-1.0016	-0.49	Yes	-5.6964	0	-0.75 (-1 to -0.49)	Age-standardized
Deaths	High SDI	Female	Diabetes mellitus type 2	High body-mass index	5	Full Range	1990	2021	-1.2796	-1.5472	-1.0113	Yes	-9.2997	0	-1.28 (-1.55 to -1.01)	Age-standardized
Deaths	High SDI	Male	Diabetes mellitus type 2	High body-mass index	4	Full Range	1990	2021	-0.1695	-0.4347	0.0965	No	-1.2496	0.211	-0.17 (-0.43 to 0.1)	Age-standardized
Deaths	High-middle SDI	Both	Diabetes mellitus type 2	High body-mass index	3	Full Range	1990	2021	0.8107	0.584	1.0379	Yes	7.0285	0	0.81 (0.58 to 1.04)	Age-standardized
Deaths	High-middle SDI	Female	Diabetes mellitus type 2	High body-mass index	3	Full Range	1990	2021	0.7776	0.5525	1.0032	Yes	6.79	0	0.78 (0.55 to 1)	Age-standardized
Deaths	High-middle SDI	Male	Diabetes mellitus type 2	High body-mass index	4	Full Range	1990	2021	0.8918	0.6561	1.128	Yes	7.4402	0	0.89 (0.66 to 1.13)	Age-standardized
Deaths	Low SDI	Both	Diabetes mellitus type 2	High body-mass index	3	Full Range	1990	2021	1.594	1.5128	1.6752	Yes	38.7672	0	1.59 (1.51 to 1.68)	Age-standardized
Deaths	Low SDI	Female	Diabetes mellitus type 2	High body-mass index	5	Full Range	1990	2021	1.4937	1.3	1.6877	Yes	15.2152	0	1.49 (1.3 to 1.69)	Age-standardized
Deaths	Low SDI	Male	Diabetes mellitus type 2	High body-mass index	3	Full Range	1990	2021	1.6701	1.5706	1.7696	Yes	33.1643	0	1.67 (1.57 to 1.77)	Age-standardized
Deaths	Low-middle SDI	Both	Diabetes mellitus type 2	High body-mass index	2	Full Range	1990	2021	2.5611	2.4216	2.7007	Yes	36.4232	0	2.56 (2.42 to 2.7)	Age-standardized
Deaths	Low-middle SDI	Female	Diabetes mellitus type 2	High body-mass index	5	Full Range	1990	2021	2.2891	1.9816	2.5975	Yes	14.7329	0	2.29 (1.98 to 2.6)	Age-standardized
Deaths	Low-middle SDI	Male	Diabetes mellitus type 2	High body-mass index	3	Full Range	1990	2021	2.76	2.6001	2.9201	Yes	34.277	0	2.76 (2.6 to 2.92)	Age-standardized
Deaths	Middle SDI	Both	Diabetes mellitus type 2	High body-mass index	4	Full Range	1990	2021	1.4612	1.2174	1.7055	Yes	11.8205	0	1.46 (1.22 to 1.71)	Age-standardized
Deaths	Middle SDI	Female	Diabetes mellitus type 2	High body-mass index	4	Full Range	1990	2021	1.245	1.0479	1.4425	Yes	12.4443	0	1.25 (1.05 to 1.44)	Age-standardized
Deaths	Middle SDI	Male	Diabetes mellitus type 2	High body-mass index	5	Full Range	1990	2021	1.8685	1.5907	2.1471	Yes	13.2866	0	1.87 (1.59 to 2.15)	Age-standardized
