# Supplementary material for: Global burden of type 2 diabetes mellitus from 1990 to 2021, with projections of prevalence to 2044: a systematic analysis across SDI levels for the global burden of disease study 2021
Source: Front Endocrinol (Lausanne). 2024 Nov 8;15:1501690. doi: 10.3389/fendo.2024.1501690 (PMC11581865; doi:10.3389/fendo.2024.1501690)
Supplement: Supplementary Material 2 — The reasons for our choice of age-period-cohort modeling are presented. [file DataSheet2.csv]

measure	location	sex	cause	rei	joinpoint	Segment	Segment.Start	Segment.End	APC	APC_LCI	APC_UCI	Significant_indicator	Test.Statistic	P.Value	APC_95CI	age
DALYs (Disability-Adjusted Life Years)	Global	Both	Diabetes mellitus type 2	High body-mass index	5	0	1990	1994	2.2106	1.9905	2.4312	Yes	21.6182	0	2.21 (1.99 to 2.43)	Age-standardized
DALYs (Disability-Adjusted Life Years)	Global	Both	Diabetes mellitus type 2	High body-mass index	5	1	1994	2000	1.777	1.6239	1.9304	Yes	24.9285	0	1.78 (1.62 to 1.93)	Age-standardized
DALYs (Disability-Adjusted Life Years)	Global	Both	Diabetes mellitus type 2	High body-mass index	5	2	2000	2003	2.415	1.7345	3.1001	Yes	7.6287	0	2.42 (1.73 to 3.1)	Age-standardized
DALYs (Disability-Adjusted Life Years)	Global	Both	Diabetes mellitus type 2	High body-mass index	5	3	2003	2012	0.8699	0.797	0.9428	Yes	25.5364	0	0.87 (0.8 to 0.94)	Age-standardized
DALYs (Disability-Adjusted Life Years)	Global	Both	Diabetes mellitus type 2	High body-mass index	5	4	2012	2018	1.9344	1.7847	2.0844	Yes	27.7742	0	1.93 (1.78 to 2.08)	Age-standardized
DALYs (Disability-Adjusted Life Years)	Global	Both	Diabetes mellitus type 2	High body-mass index	5	5	2018	2021	1.1473	0.8158	1.48	Yes	7.4058	0	1.15 (0.82 to 1.48)	Age-standardized
DALYs (Disability-Adjusted Life Years)	Global	Female	Diabetes mellitus type 2	High body-mass index	5	0	1990	1994	1.9284	1.6628	2.1948	Yes	15.6004	0	1.93 (1.66 to 2.19)	Age-standardized
DALYs (Disability-Adjusted Life Years)	Global	Female	Diabetes mellitus type 2	High body-mass index	5	1	1994	2000	1.5522	1.3679	1.7367	Yes	18.0809	0	1.55 (1.37 to 1.74)	Age-standardized
DALYs (Disability-Adjusted Life Years)	Global	Female	Diabetes mellitus type 2	High body-mass index	5	2	2000	2003	2.2534	1.4389	3.0745	Yes	5.9391	0	2.25 (1.44 to 3.07)	Age-standardized
DALYs (Disability-Adjusted Life Years)	Global	Female	Diabetes mellitus type 2	High body-mass index	5	3	2003	2012	0.7812	0.6932	0.8694	Yes	18.9745	0	0.78 (0.69 to 0.87)	Age-standardized
DALYs (Disability-Adjusted Life Years)	Global	Female	Diabetes mellitus type 2	High body-mass index	5	4	2012	2018	1.8944	1.7144	2.0748	Yes	22.6219	0	1.89 (1.71 to 2.07)	Age-standardized
DALYs (Disability-Adjusted Life Years)	Global	Female	Diabetes mellitus type 2	High body-mass index	5	5	2018	2021	1.0173	0.6189	1.4173	Yes	5.4599	0	1.02 (0.62 to 1.42)	Age-standardized
DALYs (Disability-Adjusted Life Years)	Global	Male	Diabetes mellitus type 2	High body-mass index	4	0	1990	1994	2.6576	2.3965	2.9193	Yes	21.6404	0	2.66 (2.4 to 2.92)	Age-standardized
DALYs (Disability-Adjusted Life Years)	Global	Male	Diabetes mellitus type 2	High body-mass index	4	1	1994	2004	2.2798	2.2055	2.3541	Yes	65.2085	0	2.28 (2.21 to 2.35)	Age-standardized
DALYs (Disability-Adjusted Life Years)	Global	Male	Diabetes mellitus type 2	High body-mass index	4	2	2004	2012	0.9667	0.8608	1.0727	Yes	19.2679	0	0.97 (0.86 to 1.07)	Age-standardized
DALYs (Disability-Adjusted Life Years)	Global	Male	Diabetes mellitus type 2	High body-mass index	4	3	2012	2018	1.9986	1.8212	2.1763	Yes	23.8807	0	2 (1.82 to 2.18)	Age-standardized
DALYs (Disability-Adjusted Life Years)	Global	Male	Diabetes mellitus type 2	High body-mass index	4	4	2018	2021	1.3027	0.9105	1.6965	Yes	7.0086	0	1.3 (0.91 to 1.7)	Age-standardized
DALYs (Disability-Adjusted Life Years)	High SDI	Both	Diabetes mellitus type 2	High body-mass index	5	0	1990	1997	1.5505	1.3849	1.7164	Yes	20.0958	0	1.55 (1.38 to 1.72)	Age-standardized
DALYs (Disability-Adjusted Life Years)	High SDI	Both	Diabetes mellitus type 2	High body-mass index	5	1	1997	2002	2.4461	2.0565	2.8372	Yes	13.5188	0	2.45 (2.06 to 2.84)	Age-standardized
DALYs (Disability-Adjusted Life Years)	High SDI	Both	Diabetes mellitus type 2	High body-mass index	5	2	2002	2005	0.1489	-1.0487	1.3609	No	0.2636	0.796	0.15 (-1.05 to 1.36)	Age-standardized
DALYs (Disability-Adjusted Life Years)	High SDI	Both	Diabetes mellitus type 2	High body-mass index	5	3	2005	2011	-1.0795	-1.3453	-0.8129	Yes	-8.5956	0	-1.08 (-1.35 to -0.81)	Age-standardized
DALYs (Disability-Adjusted Life Years)	High SDI	Both	Diabetes mellitus type 2	High body-mass index	5	4	2011	2014	0.5181	-0.6858	1.7365	No	0.9141	0.375	0.52 (-0.69 to 1.74)	Age-standardized
DALYs (Disability-Adjusted Life Years)	High SDI	Both	Diabetes mellitus type 2	High body-mass index	5	5	2014	2021	2.0396	1.8766	2.2028	Yes	26.9262	0	2.04 (1.88 to 2.2)	Age-standardized
DALYs (Disability-Adjusted Life Years)	High SDI	Female	Diabetes mellitus type 2	High body-mass index	5	0	1990	1997	1.0054	0.8045	1.2067	Yes	10.7095	0	1.01 (0.8 to 1.21)	Age-standardized
DALYs (Disability-Adjusted Life Years)	High SDI	Female	Diabetes mellitus type 2	High body-mass index	5	1	1997	2002	2.0002	1.5292	2.4734	Yes	9.1201	0	2 (1.53 to 2.47)	Age-standardized
DALYs (Disability-Adjusted Life Years)	High SDI	Female	Diabetes mellitus type 2	High body-mass index	5	2	2002	2005	-0.2221	-1.6753	1.2527	No	-0.323	0.751	-0.22 (-1.68 to 1.25)	Age-standardized
DALYs (Disability-Adjusted Life Years)	High SDI	Female	Diabetes mellitus type 2	High body-mass index	5	3	2005	2011	-1.4103	-1.7359	-1.0836	Yes	-9.1514	0	-1.41 (-1.74 to -1.08)	Age-standardized
DALYs (Disability-Adjusted Life Years)	High SDI	Female	Diabetes mellitus type 2	High body-mass index	5	4	2011	2014	0.1941	-1.2818	1.6921	No	0.2785	0.784	0.19 (-1.28 to 1.69)	Age-standardized
DALYs (Disability-Adjusted Life Years)	High SDI	Female	Diabetes mellitus type 2	High body-mass index	5	5	2014	2021	1.8169	1.6164	2.0177	Yes	19.4784	0	1.82 (1.62 to 2.02)	Age-standardized
DALYs (Disability-Adjusted Life Years)	High SDI	Male	Diabetes mellitus type 2	High body-mass index	4	0	1990	1997	2.3121	2.154	2.4705	Yes	31.045	0	2.31 (2.15 to 2.47)	Age-standardized
DALYs (Disability-Adjusted Life Years)	High SDI	Male	Diabetes mellitus type 2	High body-mass index	4	1	1997	2000	3.2587	2.0877	4.4431	Yes	5.9071	0	3.26 (2.09 to 4.44)	Age-standardized
DALYs (Disability-Adjusted Life Years)	High SDI	Male	Diabetes mellitus type 2	High body-mass index	4	2	2000	2003	2.2254	1.0668	3.3973	Yes	4.0567	0.001	2.23 (1.07 to 3.4)	Age-standardized
DALYs (Disability-Adjusted Life Years)	High SDI	Male	Diabetes mellitus type 2	High body-mass index	4	3	2003	2013	-0.464	-0.5669	-0.361	Yes	-9.4446	0	-0.46 (-0.57 to -0.36)	Age-standardized
DALYs (Disability-Adjusted Life Years)	High SDI	Male	Diabetes mellitus type 2	High body-mass index	4	4	2013	2021	2.1608	2.0357	2.286	Yes	36.6687	0	2.16 (2.04 to 2.29)	Age-standardized
DALYs (Disability-Adjusted Life Years)	High-middle SDI	Both	Diabetes mellitus type 2	High body-mass index	5	0	1990	1995	2.0601	1.8469	2.2738	Yes	20.7806	0	2.06 (1.85 to 2.27)	Age-standardized
DALYs (Disability-Adjusted Life Years)	High-middle SDI	Both	Diabetes mellitus type 2	High body-mass index	5	1	1995	2001	1.2364	1.0267	1.4466	Yes	12.6296	0	1.24 (1.03 to 1.45)	Age-standardized
DALYs (Disability-Adjusted Life Years)	High-middle SDI	Both	Diabetes mellitus type 2	High body-mass index	5	2	2001	2004	1.9036	0.9683	2.8475	Yes	4.3593	0.001	1.9 (0.97 to 2.85)	Age-standardized
DALYs (Disability-Adjusted Life Years)	High-middle SDI	Both	Diabetes mellitus type 2	High body-mass index	5	3	2004	2012	0.5252	0.4017	0.6488	Yes	9.0864	0	0.53 (0.4 to 0.65)	Age-standardized
DALYs (Disability-Adjusted Life Years)	High-middle SDI	Both	Diabetes mellitus type 2	High body-mass index	5	4	2012	2017	2.4432	2.1482	2.7389	Yes	17.8454	0	2.44 (2.15 to 2.74)	Age-standardized
DALYs (Disability-Adjusted Life Years)	High-middle SDI	Both	Diabetes mellitus type 2	High body-mass index	5	5	2017	2021	0.4917	0.2044	0.7798	Yes	3.6515	0.002	0.49 (0.2 to 0.78)	Age-standardized
DALYs (Disability-Adjusted Life Years)	High-middle SDI	Female	Diabetes mellitus type 2	High body-mass index	4	0	1990	1995	1.6909	1.4594	1.9229	Yes	15.459	0	1.69 (1.46 to 1.92)	Age-standardized
DALYs (Disability-Adjusted Life Years)	High-middle SDI	Female	Diabetes mellitus type 2	High body-mass index	4	1	1995	2005	1.2474	1.1547	1.3403	Yes	28.4179	0	1.25 (1.15 to 1.34)	Age-standardized
DALYs (Disability-Adjusted Life Years)	High-middle SDI	Female	Diabetes mellitus type 2	High body-mass index	4	2	2005	2012	0.5526	0.3819	0.7235	Yes	6.8146	0	0.55 (0.38 to 0.72)	Age-standardized
DALYs (Disability-Adjusted Life Years)	High-middle SDI	Female	Diabetes mellitus type 2	High body-mass index	4	3	2012	2016	3.0562	2.5429	3.5721	Yes	12.6652	0	3.06 (2.54 to 3.57)	Age-standardized
DALYs (Disability-Adjusted Life Years)	High-middle SDI	Female	Diabetes mellitus type 2	High body-mass index	4	4	2016	2021	0.8523	0.6313	1.0737	Yes	8.1304	0	0.85 (0.63 to 1.07)	Age-standardized
DALYs (Disability-Adjusted Life Years)	High-middle SDI	Male	Diabetes mellitus type 2	High body-mass index	5	0	1990	1995	2.7185	2.4894	2.948	Yes	25.6099	0	2.72 (2.49 to 2.95)	Age-standardized
DALYs (Disability-Adjusted Life Years)	High-middle SDI	Male	Diabetes mellitus type 2	High body-mass index	5	1	1995	2001	1.5025	1.276	1.7296	Yes	14.2292	0	1.5 (1.28 to 1.73)	Age-standardized
DALYs (Disability-Adjusted Life Years)	High-middle SDI	Male	Diabetes mellitus type 2	High body-mass index	5	2	2001	2004	2.4967	1.4878	3.5155	Yes	5.3139	0	2.5 (1.49 to 3.52)	Age-standardized
DALYs (Disability-Adjusted Life Years)	High-middle SDI	Male	Diabetes mellitus type 2	High body-mass index	5	3	2004	2012	0.4367	0.3053	0.5682	Yes	7.0951	0	0.44 (0.31 to 0.57)	Age-standardized
DALYs (Disability-Adjusted Life Years)	High-middle SDI	Male	Diabetes mellitus type 2	High body-mass index	5	4	2012	2018	1.7826	1.563	2.0027	Yes	17.4345	0	1.78 (1.56 to 2)	Age-standardized
DALYs (Disability-Adjusted Life Years)	High-middle SDI	Male	Diabetes mellitus type 2	High body-mass index	5	5	2018	2021	0.0746	-0.4065	0.558	No	0.3298	0.746	0.07 (-0.41 to 0.56)	Age-standardized
DALYs (Disability-Adjusted Life Years)	Low SDI	Both	Diabetes mellitus type 2	High body-mass index	4	0	1990	1995	2.2667	2.0748	2.4589	Yes	25.0794	0	2.27 (2.07 to 2.46)	Age-standardized
DALYs (Disability-Adjusted Life Years)	Low SDI	Both	Diabetes mellitus type 2	High body-mass index	4	1	1995	2010	1.506	1.4667	1.5454	Yes	80.9645	0	1.51 (1.47 to 1.55)	Age-standardized
DALYs (Disability-Adjusted Life Years)	Low SDI	Both	Diabetes mellitus type 2	High body-mass index	4	2	2010	2014	2.724	2.304	3.1457	Yes	13.7818	0	2.72 (2.3 to 3.15)	Age-standardized
DALYs (Disability-Adjusted Life Years)	Low SDI	Both	Diabetes mellitus type 2	High body-mass index	4	3	2014	2017	1.8963	1.0506	2.7491	Yes	4.7356	0	1.9 (1.05 to 2.75)	Age-standardized
DALYs (Disability-Adjusted Life Years)	Low SDI	Both	Diabetes mellitus type 2	High body-mass index	4	4	2017	2021	1.3474	1.0835	1.6119	Yes	10.7864	0	1.35 (1.08 to 1.61)	Age-standardized
DALYs (Disability-Adjusted Life Years)	Low SDI	Female	Diabetes mellitus type 2	High body-mass index	3	0	1990	1996	2.189	1.9931	2.3853	Yes	23.4629	0	2.19 (1.99 to 2.39)	Age-standardized
DALYs (Disability-Adjusted Life Years)	Low SDI	Female	Diabetes mellitus type 2	High body-mass index	3	1	1996	2011	1.5099	1.4564	1.5634	Yes	59.1555	0	1.51 (1.46 to 1.56)	Age-standardized
DALYs (Disability-Adjusted Life Years)	Low SDI	Female	Diabetes mellitus type 2	High body-mass index	3	2	2011	2014	2.9146	1.7646	4.0777	Yes	5.3166	0	2.91 (1.76 to 4.08)	Age-standardized
DALYs (Disability-Adjusted Life Years)	Low SDI	Female	Diabetes mellitus type 2	High body-mass index	3	3	2014	2021	1.1313	0.9786	1.2842	Yes	15.4871	0	1.13 (0.98 to 1.28)	Age-standardized
DALYs (Disability-Adjusted Life Years)	Low SDI	Male	Diabetes mellitus type 2	High body-mass index	3	0	1990	1995	2.2601	2.0493	2.4713	Yes	22.5256	0	2.26 (2.05 to 2.47)	Age-standardized
DALYs (Disability-Adjusted Life Years)	Low SDI	Male	Diabetes mellitus type 2	High body-mass index	3	1	1995	2009	1.4384	1.3906	1.4862	Yes	62.9712	0	1.44 (1.39 to 1.49)	Age-standardized
DALYs (Disability-Adjusted Life Years)	Low SDI	Male	Diabetes mellitus type 2	High body-mass index	3	2	2009	2016	2.7256	2.5723	2.8791	Yes	37.4528	0	2.73 (2.57 to 2.88)	Age-standardized
DALYs (Disability-Adjusted Life Years)	Low SDI	Male	Diabetes mellitus type 2	High body-mass index	3	3	2016	2021	1.8925	1.6907	2.0946	Yes	19.6732	0	1.89 (1.69 to 2.09)	Age-standardized
DALYs (Disability-Adjusted Life Years)	Low-middle SDI	Both	Diabetes mellitus type 2	High body-mass index	4	0	1990	1995	3.1514	2.7898	3.5142	Yes	18.5645	0	3.15 (2.79 to 3.51)	Age-standardized
DALYs (Disability-Adjusted Life Years)	Low-middle SDI	Both	Diabetes mellitus type 2	High body-mass index	4	1	1995	2000	2.3869	1.8871	2.8892	Yes	10.1276	0	2.39 (1.89 to 2.89)	Age-standardized
DALYs (Disability-Adjusted Life Years)	Low-middle SDI	Both	Diabetes mellitus type 2	High body-mass index	4	2	2000	2009	3.3543	3.1819	3.5269	Yes	41.5203	0	3.35 (3.18 to 3.53)	Age-standardized
DALYs (Disability-Adjusted Life Years)	Low-middle SDI	Both	Diabetes mellitus type 2	High body-mass index	4	3	2009	2019	2.3545	2.2149	2.4942	Yes	35.8222	0	2.35 (2.21 to 2.49)	Age-standardized
DALYs (Disability-Adjusted Life Years)	Low-middle SDI	Both	Diabetes mellitus type 2	High body-mass index	4	4	2019	2021	1.4208	-0.086	2.9503	No	1.9802	0.063	1.42 (-0.09 to 2.95)	Age-standardized
DALYs (Disability-Adjusted Life Years)	Low-middle SDI	Female	Diabetes mellitus type 2	High body-mass index	5	0	1990	1995	2.9268	2.5706	3.2842	Yes	17.7374	0	2.93 (2.57 to 3.28)	Age-standardized
DALYs (Disability-Adjusted Life Years)	Low-middle SDI	Female	Diabetes mellitus type 2	High body-mass index	5	1	1995	2000	2.1823	1.6868	2.6802	Yes	9.466	0	2.18 (1.69 to 2.68)	Age-standardized
DALYs (Disability-Adjusted Life Years)	Low-middle SDI	Female	Diabetes mellitus type 2	High body-mass index	5	2	2000	2009	3.063	2.8933	3.2331	Yes	39.0031	0	3.06 (2.89 to 3.23)	Age-standardized
DALYs (Disability-Adjusted Life Years)	Low-middle SDI	Female	Diabetes mellitus type 2	High body-mass index	5	3	2009	2012	1.8533	0.3589	3.3699	Yes	2.648	0.018	1.85 (0.36 to 3.37)	Age-standardized
DALYs (Disability-Adjusted Life Years)	Low-middle SDI	Female	Diabetes mellitus type 2	High body-mass index	5	4	2012	2019	2.3201	2.0663	2.5745	Yes	19.6834	0	2.32 (2.07 to 2.57)	Age-standardized
DALYs (Disability-Adjusted Life Years)	Low-middle SDI	Female	Diabetes mellitus type 2	High body-mass index	5	5	2019	2021	1.0358	-0.4443	2.5379	No	1.4884	0.157	1.04 (-0.44 to 2.54)	Age-standardized
DALYs (Disability-Adjusted Life Years)	Low-middle SDI	Male	Diabetes mellitus type 2	High body-mass index	4	0	1990	1995	3.4228	3.0518	3.7952	Yes	19.6718	0	3.42 (3.05 to 3.8)	Age-standardized
DALYs (Disability-Adjusted Life Years)	Low-middle SDI	Male	Diabetes mellitus type 2	High body-mass index	4	1	1995	2000	2.6729	2.1548	3.1936	Yes	10.9548	0	2.67 (2.15 to 3.19)	Age-standardized
DALYs (Disability-Adjusted Life Years)	Low-middle SDI	Male	Diabetes mellitus type 2	High body-mass index	4	2	2000	2009	3.5981	3.4204	3.7761	Yes	43.2513	0	3.6 (3.42 to 3.78)	Age-standardized
DALYs (Disability-Adjusted Life Years)	Low-middle SDI	Male	Diabetes mellitus type 2	High body-mass index	4	3	2009	2014	2.997	2.4964	3.5001	Yes	12.7322	0	3 (2.5 to 3.5)	Age-standardized
DALYs (Disability-Adjusted Life Years)	Low-middle SDI	Male	Diabetes mellitus type 2	High body-mass index	4	4	2014	2021	2.0853	1.8755	2.2955	Yes	21.0799	0	2.09 (1.88 to 2.3)	Age-standardized
DALYs (Disability-Adjusted Life Years)	Middle SDI	Both	Diabetes mellitus type 2	High body-mass index	4	0	1990	1996	2.744	2.5254	2.963	Yes	26.7059	0	2.74 (2.53 to 2.96)	Age-standardized
DALYs (Disability-Adjusted Life Years)	Middle SDI	Both	Diabetes mellitus type 2	High body-mass index	4	1	1996	1999	0.8848	-0.3687	2.154	No	1.4802	0.156	0.88 (-0.37 to 2.15)	Age-standardized
DALYs (Disability-Adjusted Life Years)	Middle SDI	Both	Diabetes mellitus type 2	High body-mass index	4	2	1999	2004	2.6636	2.2621	3.0667	Yes	14.0939	0	2.66 (2.26 to 3.07)	Age-standardized
DALYs (Disability-Adjusted Life Years)	Middle SDI	Both	Diabetes mellitus type 2	High body-mass index	4	3	2004	2018	1.5794	1.5146	1.6442	Yes	51.5826	0	1.58 (1.51 to 1.64)	Age-standardized
DALYs (Disability-Adjusted Life Years)	Middle SDI	Both	Diabetes mellitus type 2	High body-mass index	4	4	2018	2021	0.7303	0.1249	1.3393	Yes	2.5358	0.021	0.73 (0.12 to 1.34)	Age-standardized
DALYs (Disability-Adjusted Life Years)	Middle SDI	Female	Diabetes mellitus type 2	High body-mass index	4	0	1990	1996	2.688	2.4897	2.8867	Yes	28.8274	0	2.69 (2.49 to 2.89)	Age-standardized
DALYs (Disability-Adjusted Life Years)	Middle SDI	Female	Diabetes mellitus type 2	High body-mass index	4	1	1996	1999	0.8037	-0.3235	1.9436	No	1.4955	0.152	0.8 (-0.32 to 1.94)	Age-standardized
DALYs (Disability-Adjusted Life Years)	Middle SDI	Female	Diabetes mellitus type 2	High body-mass index	4	2	1999	2004	2.5175	2.1586	2.8777	Yes	14.8935	0	2.52 (2.16 to 2.88)	Age-standardized
DALYs (Disability-Adjusted Life Years)	Middle SDI	Female	Diabetes mellitus type 2	High body-mass index	4	3	2004	2018	1.3459	1.2877	1.4041	Yes	48.8726	0	1.35 (1.29 to 1.4)	Age-standardized
DALYs (Disability-Adjusted Life Years)	Middle SDI	Female	Diabetes mellitus type 2	High body-mass index	4	4	2018	2021	0.6217	0.0768	1.1696	Yes	2.3978	0.028	0.62 (0.08 to 1.17)	Age-standardized
DALYs (Disability-Adjusted Life Years)	Middle SDI	Male	Diabetes mellitus type 2	High body-mass index	4	0	1990	1996	2.8938	2.6146	3.1737	Yes	22.0601	0	2.89 (2.61 to 3.17)	Age-standardized
DALYs (Disability-Adjusted Life Years)	Middle SDI	Male	Diabetes mellitus type 2	High body-mass index	4	1	1996	1999	1.1838	-0.424	2.8174	No	1.5436	0.14	1.18 (-0.42 to 2.82)	Age-standardized
DALYs (Disability-Adjusted Life Years)	Middle SDI	Male	Diabetes mellitus type 2	High body-mass index	4	2	1999	2004	2.9206	2.4057	3.4382	Yes	12.0575	0	2.92 (2.41 to 3.44)	Age-standardized
DALYs (Disability-Adjusted Life Years)	Middle SDI	Male	Diabetes mellitus type 2	High body-mass index	4	3	2004	2018	1.9452	1.8627	2.0277	Yes	50.003	0	1.95 (1.86 to 2.03)	Age-standardized
DALYs (Disability-Adjusted Life Years)	Middle SDI	Male	Diabetes mellitus type 2	High body-mass index	4	4	2018	2021	0.8809	0.1128	1.6549	Yes	2.4109	0.027	0.88 (0.11 to 1.65)	Age-standardized
Deaths	Global	Both	Diabetes mellitus type 2	High body-mass index	5	0	1990	1995	1.6034	1.32	1.8876	Yes	12.137	0	1.6 (1.32 to 1.89)	Age-standardized
Deaths	Global	Both	Diabetes mellitus type 2	High body-mass index	5	1	1995	2000	0.8912	0.494	1.29	Yes	4.794	0	0.89 (0.49 to 1.29)	Age-standardized
Deaths	Global	Both	Diabetes mellitus type 2	High body-mass index	5	2	2000	2003	2.4005	1.1366	3.6802	Yes	4.071	0.001	2.4 (1.14 to 3.68)	Age-standardized
Deaths	Global	Both	Diabetes mellitus type 2	High body-mass index	5	3	2003	2013	0.0255	-0.087	0.1383	No	0.4835	0.636	0.03 (-0.09 to 0.14)	Age-standardized
Deaths	Global	Both	Diabetes mellitus type 2	High body-mass index	5	4	2013	2016	1.9446	0.7091	3.1953	Yes	3.3666	0.004	1.94 (0.71 to 3.2)	Age-standardized
Deaths	Global	Both	Diabetes mellitus type 2	High body-mass index	5	5	2016	2021	0.5421	0.2689	0.816	Yes	4.2356	0.001	0.54 (0.27 to 0.82)	Age-standardized
Deaths	Global	Female	Diabetes mellitus type 2	High body-mass index	5	0	1990	1995	1.3247	1.0169	1.6335	Yes	9.2191	0	1.32 (1.02 to 1.63)	Age-standardized
Deaths	Global	Female	Diabetes mellitus type 2	High body-mass index	5	1	1995	2000	0.5881	0.1592	1.0188	Yes	2.925	0.01	0.59 (0.16 to 1.02)	Age-standardized
Deaths	Global	Female	Diabetes mellitus type 2	High body-mass index	5	2	2000	2003	2.1812	0.8111	3.57	Yes	3.4069	0.004	2.18 (0.81 to 3.57)	Age-standardized
Deaths	Global	Female	Diabetes mellitus type 2	High body-mass index	5	3	2003	2013	-0.0748	-0.1976	0.0482	No	-1.2962	0.215	-0.07 (-0.2 to 0.05)	Age-standardized
Deaths	Global	Female	Diabetes mellitus type 2	High body-mass index	5	4	2013	2016	2.12	0.7729	3.4852	Yes	3.3672	0.004	2.12 (0.77 to 3.49)	Age-standardized
Deaths	Global	Female	Diabetes mellitus type 2	High body-mass index	5	5	2016	2021	0.4262	0.1287	0.7246	Yes	3.0553	0.008	0.43 (0.13 to 0.72)	Age-standardized
Deaths	Global	Male	Diabetes mellitus type 2	High body-mass index	5	0	1990	1996	2.0961	1.9222	2.2702	Yes	25.9451	0	2.1 (1.92 to 2.27)	Age-standardized
Deaths	Global	Male	Diabetes mellitus type 2	High body-mass index	5	1	1996	1999	1.3155	0.3061	2.335	Yes	2.7821	0.014	1.32 (0.31 to 2.34)	Age-standardized
Deaths	Global	Male	Diabetes mellitus type 2	High body-mass index	5	2	1999	2004	2.1967	1.8759	2.5185	Yes	14.7321	0	2.2 (1.88 to 2.52)	Age-standardized
Deaths	Global	Male	Diabetes mellitus type 2	High body-mass index	5	3	2004	2012	0.0863	-0.0461	0.2189	No	1.3885	0.185	0.09 (-0.05 to 0.22)	Age-standardized
Deaths	Global	Male	Diabetes mellitus type 2	High body-mass index	5	4	2012	2018	1.2731	1.0501	1.4966	Yes	12.2324	0	1.27 (1.05 to 1.5)	Age-standardized
Deaths	Global	Male	Diabetes mellitus type 2	High body-mass index	5	5	2018	2021	0.4117	-0.0804	0.9062	No	1.7823	0.095	0.41 (-0.08 to 0.91)	Age-standardized
Deaths	High SDI	Both	Diabetes mellitus type 2	High body-mass index	5	0	1990	1994	1.4338	0.7709	2.101	Yes	4.6277	0	1.43 (0.77 to 2.1)	Age-standardized
Deaths	High SDI	Both	Diabetes mellitus type 2	High body-mass index	5	1	1994	1997	-0.2754	-2.2956	1.7867	No	-0.2872	0.778	-0.28 (-2.3 to 1.79)	Age-standardized
Deaths	High SDI	Both	Diabetes mellitus type 2	High body-mass index	5	2	1997	2003	1.2371	0.7794	1.6968	Yes	5.7835	0	1.24 (0.78 to 1.7)	Age-standardized
Deaths	High SDI	Both	Diabetes mellitus type 2	High body-mass index	5	3	2003	2008	-2.7157	-3.3363	-2.0911	Yes	-9.1693	0	-2.72 (-3.34 to -2.09)	Age-standardized
Deaths	High SDI	Both	Diabetes mellitus type 2	High body-mass index	5	4	2008	2013	-4.0784	-4.6896	-3.4633	Yes	-13.8837	0	-4.08 (-4.69 to -3.46)	Age-standardized
Deaths	High SDI	Both	Diabetes mellitus type 2	High body-mass index	5	5	2013	2021	-0.1093	-0.3269	0.1087	No	-1.0694	0.302	-0.11 (-0.33 to 0.11)	Age-standardized
Deaths	High SDI	Female	Diabetes mellitus type 2	High body-mass index	5	0	1990	1994	0.9847	0.2927	1.6813	Yes	3.0376	0.008	0.98 (0.29 to 1.68)	Age-standardized
Deaths	High SDI	Female	Diabetes mellitus type 2	High body-mass index	5	1	1994	1997	-1.1538	-3.2565	0.9946	No	-1.1504	0.268	-1.15 (-3.26 to 0.99)	Age-standardized
Deaths	High SDI	Female	Diabetes mellitus type 2	High body-mass index	5	2	1997	2003	0.7866	0.306	1.2695	Yes	3.4941	0.003	0.79 (0.31 to 1.27)	Age-standardized
Deaths	High SDI	Female	Diabetes mellitus type 2	High body-mass index	5	3	2003	2008	-3.1401	-3.793	-2.4827	Yes	-10.0533	0	-3.14 (-3.79 to -2.48)	Age-standardized
Deaths	High SDI	Female	Diabetes mellitus type 2	High body-mass index	5	4	2008	2013	-4.5825	-5.2267	-3.934	Yes	-14.7601	0	-4.58 (-5.23 to -3.93)	Age-standardized
Deaths	High SDI	Female	Diabetes mellitus type 2	High body-mass index	5	5	2013	2021	-0.7045	-0.9338	-0.4747	Yes	-6.5186	0	-0.7 (-0.93 to -0.47)	Age-standardized
Deaths	High SDI	Male	Diabetes mellitus type 2	High body-mass index	4	0	1990	2003	1.6874	1.5821	1.7927	Yes	33.9615	0	1.69 (1.58 to 1.79)	Age-standardized
Deaths	High SDI	Male	Diabetes mellitus type 2	High body-mass index	4	1	2003	2006	-1.8972	-3.7738	0.0161	No	-2.0834	0.052	-1.9 (-3.77 to 0.02)	Age-standardized
Deaths	High SDI	Male	Diabetes mellitus type 2	High body-mass index	4	2	2006	2014	-3.1518	-3.4017	-2.9013	Yes	-26.0426	0	-3.15 (-3.4 to -2.9)	Age-standardized
Deaths	High SDI	Male	Diabetes mellitus type 2	High body-mass index	4	3	2014	2017	1.5787	-0.3401	3.5344	No	1.7256	0.102	1.58 (-0.34 to 3.53)	Age-standardized
Deaths	High SDI	Male	Diabetes mellitus type 2	High body-mass index	4	4	2017	2021	-0.0857	-0.6836	0.5157	No	-0.3002	0.767	-0.09 (-0.68 to 0.52)	Age-standardized
Deaths	High-middle SDI	Both	Diabetes mellitus type 2	High body-mass index	3	0	1990	2004	0.891	0.7857	0.9964	Yes	17.6603	0	0.89 (0.79 to 1)	Age-standardized
Deaths	High-middle SDI	Both	Diabetes mellitus type 2	High body-mass index	3	1	2004	2013	-0.0876	-0.3283	0.1537	No	-0.7557	0.458	-0.09 (-0.33 to 0.15)	Age-standardized
Deaths	High-middle SDI	Both	Diabetes mellitus type 2	High body-mass index	3	2	2013	2016	4.2128	1.9821	6.4924	Yes	3.966	0.001	4.21 (1.98 to 6.49)	Age-standardized
Deaths	High-middle SDI	Both	Diabetes mellitus type 2	High body-mass index	3	3	2016	2021	0.2043	-0.2796	0.6906	No	0.8767	0.391	0.2 (-0.28 to 0.69)	Age-standardized
Deaths	High-middle SDI	Female	Diabetes mellitus type 2	High body-mass index	3	0	1990	2004	0.5623	0.4574	0.6672	Yes	11.1777	0	0.56 (0.46 to 0.67)	Age-standardized
Deaths	High-middle SDI	Female	Diabetes mellitus type 2	High body-mass index	3	1	2004	2013	-0.0462	-0.2859	0.1941	No	-0.4001	0.693	-0.05 (-0.29 to 0.19)	Age-standardized
Deaths	High-middle SDI	Female	Diabetes mellitus type 2	High body-mass index	3	2	2013	2016	5.3387	3.1	7.6259	Yes	5.0351	0	5.34 (3.1 to 7.63)	Age-standardized
Deaths	High-middle SDI	Female	Diabetes mellitus type 2	High body-mass index	3	3	2016	2021	0.1954	-0.2843	0.6775	No	0.846	0.407	0.2 (-0.28 to 0.68)	Age-standardized
Deaths	High-middle SDI	Male	Diabetes mellitus type 2	High body-mass index	4	0	1990	2001	1.4473	1.3136	1.5812	Yes	22.8957	0	1.45 (1.31 to 1.58)	Age-standardized
Deaths	High-middle SDI	Male	Diabetes mellitus type 2	High body-mass index	4	1	2001	2004	2.2753	0.3019	4.2875	Yes	2.426	0.026	2.28 (0.3 to 4.29)	Age-standardized
Deaths	High-middle SDI	Male	Diabetes mellitus type 2	High body-mass index	4	2	2004	2013	-0.283	-0.4946	-0.0709	Yes	-2.8028	0.012	-0.28 (-0.49 to -0.07)	Age-standardized
Deaths	High-middle SDI	Male	Diabetes mellitus type 2	High body-mass index	4	3	2013	2017	1.9516	0.9819	2.9307	Yes	4.2489	0	1.95 (0.98 to 2.93)	Age-standardized
Deaths	High-middle SDI	Male	Diabetes mellitus type 2	High body-mass index	4	4	2017	2021	-0.0535	-0.6566	0.5532	No	-0.1858	0.855	-0.05 (-0.66 to 0.55)	Age-standardized
Deaths	Low SDI	Both	Diabetes mellitus type 2	High body-mass index	3	0	1990	1996	2.0485	1.8443	2.253	Yes	21.0543	0	2.05 (1.84 to 2.25)	Age-standardized
Deaths	Low SDI	Both	Diabetes mellitus type 2	High body-mass index	3	1	1996	2010	1.1516	1.0896	1.2135	Yes	38.8819	0	1.15 (1.09 to 1.21)	Age-standardized
Deaths	Low SDI	Both	Diabetes mellitus type 2	High body-mass index	3	2	2010	2015	2.834	2.46	3.2094	Yes	15.9505	0	2.83 (2.46 to 3.21)	Age-standardized
Deaths	Low SDI	Both	Diabetes mellitus type 2	High body-mass index	3	3	2015	2021	1.1488	0.9483	1.3498	Yes	11.9711	0	1.15 (0.95 to 1.35)	Age-standardized
Deaths	Low SDI	Female	Diabetes mellitus type 2	High body-mass index	5	0	1990	1992	1.5994	0.3877	2.8258	Yes	2.8188	0.013	1.6 (0.39 to 2.83)	Age-standardized
Deaths	Low SDI	Female	Diabetes mellitus type 2	High body-mass index	5	1	1992	1995	2.7957	1.5572	4.0492	Yes	4.8488	0	2.8 (1.56 to 4.05)	Age-standardized
Deaths	Low SDI	Female	Diabetes mellitus type 2	High body-mass index	5	2	1995	2011	1.2235	1.1726	1.2744	Yes	51.5533	0	1.22 (1.17 to 1.27)	Age-standardized
Deaths	Low SDI	Female	Diabetes mellitus type 2	High body-mass index	5	3	2011	2014	3.1807	1.9663	4.4095	Yes	5.637	0	3.18 (1.97 to 4.41)	Age-standardized
Deaths	Low SDI	Female	Diabetes mellitus type 2	High body-mass index	5	4	2014	2019	1.0265	0.644	1.4104	Yes	5.7388	0	1.03 (0.64 to 1.41)	Age-standardized
Deaths	Low SDI	Female	Diabetes mellitus type 2	High body-mass index	5	5	2019	2021	0.2799	-0.9013	1.4752	No	0.5028	0.622	0.28 (-0.9 to 1.48)	Age-standardized
Deaths	Low SDI	Male	Diabetes mellitus type 2	High body-mass index	3	0	1990	1995	1.9848	1.6418	2.3289	Yes	12.1338	0	1.98 (1.64 to 2.33)	Age-standardized
Deaths	Low SDI	Male	Diabetes mellitus type 2	High body-mass index	3	1	1995	2010	1.112	1.0422	1.1818	Yes	33.321	0	1.11 (1.04 to 1.18)	Age-standardized
Deaths	Low SDI	Male	Diabetes mellitus type 2	High body-mass index	3	2	2010	2016	3.0484	2.715	3.3829	Yes	19.2715	0	3.05 (2.71 to 3.38)	Age-standardized
Deaths	Low SDI	Male	Diabetes mellitus type 2	High body-mass index	3	3	2016	2021	1.3921	1.0609	1.7245	Yes	8.7857	0	1.39 (1.06 to 1.72)	Age-standardized
Deaths	Low-middle SDI	Both	Diabetes mellitus type 2	High body-mass index	2	0	1990	2001	2.6293	2.419	2.84	Yes	26.1172	0	2.63 (2.42 to 2.84)	Age-standardized
Deaths	Low-middle SDI	Both	Diabetes mellitus type 2	High body-mass index	2	1	2001	2009	3.4484	3.0348	3.8637	Yes	17.4663	0	3.45 (3.03 to 3.86)	Age-standardized
Deaths	Low-middle SDI	Both	Diabetes mellitus type 2	High body-mass index	2	2	2009	2021	1.9116	1.7342	2.0893	Yes	22.4305	0	1.91 (1.73 to 2.09)	Age-standardized
Deaths	Low-middle SDI	Female	Diabetes mellitus type 2	High body-mass index	5	0	1990	1995	2.8167	2.262	3.3743	Yes	10.9458	0	2.82 (2.26 to 3.37)	Age-standardized
Deaths	Low-middle SDI	Female	Diabetes mellitus type 2	High body-mass index	5	1	1995	2000	2.0349	1.2671	2.8085	Yes	5.6847	0	2.03 (1.27 to 2.81)	Age-standardized
Deaths	Low-middle SDI	Female	Diabetes mellitus type 2	High body-mass index	5	2	2000	2009	3.1153	2.8525	3.3787	Yes	25.6314	0	3.12 (2.85 to 3.38)	Age-standardized
Deaths	Low-middle SDI	Female	Diabetes mellitus type 2	High body-mass index	5	3	2009	2012	1.3294	-0.978	3.6905	No	1.222	0.241	1.33 (-0.98 to 3.69)	Age-standardized
Deaths	Low-middle SDI	Female	Diabetes mellitus type 2	High body-mass index	5	4	2012	2019	2.1362	1.7414	2.5326	Yes	11.6327	0	2.14 (1.74 to 2.53)	Age-standardized
Deaths	Low-middle SDI	Female	Diabetes mellitus type 2	High body-mass index	5	5	2019	2021	-0.0833	-2.3511	2.2371	No	-0.0774	0.939	-0.08 (-2.35 to 2.24)	Age-standardized
Deaths	Low-middle SDI	Male	Diabetes mellitus type 2	High body-mass index	3	0	1990	2001	2.9267	2.7579	3.0959	Yes	36.5406	0	2.93 (2.76 to 3.1)	Age-standardized
Deaths	Low-middle SDI	Male	Diabetes mellitus type 2	High body-mass index	3	1	2001	2008	3.6988	3.2799	4.1194	Yes	18.6603	0	3.7 (3.28 to 4.12)	Age-standardized
Deaths	Low-middle SDI	Male	Diabetes mellitus type 2	High body-mass index	3	2	2008	2014	2.9577	2.4158	3.5025	Yes	11.487	0	2.96 (2.42 to 3.5)	Age-standardized
Deaths	Low-middle SDI	Male	Diabetes mellitus type 2	High body-mass index	3	3	2014	2021	1.4032	1.0829	1.7246	Yes	9.1583	0	1.4 (1.08 to 1.72)	Age-standardized
Deaths	Middle SDI	Both	Diabetes mellitus type 2	High body-mass index	4	0	1990	1996	2.4137	2.0622	2.7664	Yes	14.5742	0	2.41 (2.06 to 2.77)	Age-standardized
Deaths	Middle SDI	Both	Diabetes mellitus type 2	High body-mass index	4	1	1996	2000	0.6651	-0.3482	1.6887	No	1.3766	0.186	0.67 (-0.35 to 1.69)	Age-standardized
Deaths	Middle SDI	Both	Diabetes mellitus type 2	High body-mass index	4	2	2000	2003	3.514	1.4584	5.6112	Yes	3.6175	0.002	3.51 (1.46 to 5.61)	Age-standardized
Deaths	Middle SDI	Both	Diabetes mellitus type 2	High body-mass index	4	3	2003	2016	1.2586	1.1403	1.377	Yes	22.4819	0	1.26 (1.14 to 1.38)	Age-standardized
Deaths	Middle SDI	Both	Diabetes mellitus type 2	High body-mass index	4	4	2016	2021	0.2779	-0.1575	0.7153	No	1.3398	0.197	0.28 (-0.16 to 0.72)	Age-standardized
Deaths	Middle SDI	Female	Diabetes mellitus type 2	High body-mass index	4	0	1990	1996	2.5012	2.2006	2.8028	Yes	17.6697	0	2.5 (2.2 to 2.8)	Age-standardized
Deaths	Middle SDI	Female	Diabetes mellitus type 2	High body-mass index	4	1	1996	1999	0.0377	-1.6609	1.7656	No	0.0462	0.964	0.04 (-1.66 to 1.77)	Age-standardized
Deaths	Middle SDI	Female	Diabetes mellitus type 2	High body-mass index	4	2	1999	2004	2.472	1.9249	3.022	Yes	9.5834	0	2.47 (1.92 to 3.02)	Age-standardized
Deaths	Middle SDI	Female	Diabetes mellitus type 2	High body-mass index	4	3	2004	2016	0.9057	0.792	1.0196	Yes	16.8027	0	0.91 (0.79 to 1.02)	Age-standardized
Deaths	Middle SDI	Female	Diabetes mellitus type 2	High body-mass index	4	4	2016	2021	0.0782	-0.2922	0.4499	No	0.4427	0.663	0.08 (-0.29 to 0.45)	Age-standardized
Deaths	Middle SDI	Male	Diabetes mellitus type 2	High body-mass index	5	0	1990	1996	2.4078	2.0489	2.7679	Yes	14.4467	0	2.41 (2.05 to 2.77)	Age-standardized
Deaths	Middle SDI	Male	Diabetes mellitus type 2	High body-mass index	5	1	1996	2000	1.3514	0.3093	2.4043	Yes	2.7683	0.014	1.35 (0.31 to 2.4)	Age-standardized
Deaths	Middle SDI	Male	Diabetes mellitus type 2	High body-mass index	5	2	2000	2004	3.7184	2.6566	4.7911	Yes	7.5629	0	3.72 (2.66 to 4.79)	Age-standardized
Deaths	Middle SDI	Male	Diabetes mellitus type 2	High body-mass index	5	3	2004	2007	0.9773	-1.0643	3.0611	No	1.0149	0.326	0.98 (-1.06 to 3.06)	Age-standardized
Deaths	Middle SDI	Male	Diabetes mellitus type 2	High body-mass index	5	4	2007	2015	2.0008	1.7264	2.276	Yes	15.6733	0	2 (1.73 to 2.28)	Age-standardized
Deaths	Middle SDI	Male	Diabetes mellitus type 2	High body-mass index	5	5	2015	2021	0.7316	0.3924	1.072	Yes	4.6061	0	0.73 (0.39 to 1.07)	Age-standardized
